# Supplementary material for: Non-prescription antibiotic use and its predictors among children in low- and middle-income countries: a systematic review and meta-analysis
Source: Ital J Pediatr. 2024 Dec 18;50:260. doi: 10.1186/s13052-024-01808-5 (PMC11658204; doi:10.1186/s13052-024-01808-5)
Supplement: Supplementary file 2 — Supplementary Material 2 [file 13052_2024_1808_MOESM2_ESM.xlsx]

## Sheet: Sheet1
Questions	P. Bi et al, 2000	Mohanna, 2010	Togoobaatar et al, 2010	Ekwochi et al, 2013	Ecker et al, 2015	Li et al, 2016	Kibuule et al, 2016	Zeinali, et al, 2016	Quizhpe A et al, 2017	Chang et al, 2018	Bulario et al, 2018	Elong Ekambi et al, 2019	Sun C et al, 2019	Tareq et al, 2019	Paredes et al, 2019	Simon and Kazaura, 2020	Xu et al, 2020	L.Lin et al, 2020	Shawq et al, 2020	J. Wu et al, 2021	Zhu Y et al, 2021	Mabrouk et al, 2021	Wang, N.C et al, 2022	Nazari et al, 2022	Nyeko et al, 2022	Mutagonda et al, 2022	Qu et al, 2023	Pei, D et al, 2023	A. Salam et al, 2023	Hafez et al, 2024	Islam et al, 2024	Elhaddadi et al, 2024
Was the sample frame appropriate to adress the target population?	1	0	1	0	1	1	1	1	1	1	1	1	1	0	1	1	1	1	1	1	1	1	1	1	1	0	1	1	1	1	1	1
Were study participants sampled in appropriate way?	1	0	1	0	1	1	0	1	0	1	0	0	1	0	0	1	0	1	1	0	1	1	0	1	1	0	1	0	0	0	1	1
Was the sample size adequate?	1	1	1	0	1	1	0	1	1	1	1	1	1	1	0	1	1	1	0	1	1	0	1	1	0	1	1	1	1	0	1	1
Were the study subjects and the setting described in detail?	1	1	1	0	1	1	1	1	1	1	1	1	1	0	1	1	1	1	0	1	1	0	0	1	1	1	1	0	1	1	1	1
Was the data analysis conducted with sufficient coverage of the identofied sample?	0	1	1	1	1	0	1	0	0	0	1	1	0	1	1	1	1	1	0	1	1	1	1	1	1	1	1	1	0	1	1	1
Were valid methods used for the identification of the condition?	1	0	0	1	0	0	1	1	1	1	0	0	1	1	1	0	0	0	1	1	0	0	0	0	0	1	0	0	0	0	0	0
Was the condition measured in a standard, reliable way for all participants?	1	0	0	1	0	0	1	1	1	1	1	0	1	1	1	1	0	1	1	1	0	1	1	1	1	1	1	1	1	1	1	1
Was there appropriate statistical analysis?	1	1	1	1	1	1	1	0	1	0	1	1	1	0	1	1	1	1	1	1	1	1	1	1	1	1	1	1	1	1	1	1
Was the response rate adequate, and if not, was the low response rate managed appropriately?	0	1	1	1	1	1	1	0	0	1	1	1	0	1	0	1	1	1	0	0	1	1	1	0	1	1	0	0	0	1	1	1
Total (100%)	77.8	55.6	77.8	55.6	77.8	66.7	77.8	66.7	66.7	77.8	77.8	66.7	77.8	55.6	66.7	88.9	88.9	88.9	55.6	77.8	77.8	66.7	66.7	77.8	77.8	77.8	77.8	55.6	55.6	66.7	88.9	88.9
